# Supplementary material for: Effect of high-intensity intermittent rehabilitation training on physical function, gut microbiome and metabolite after percutaneous coronary intervention in patients with coronary heart disease
Source: Front Cardiovasc Med. 2024 Nov 28;11:1508456. doi: 10.3389/fcvm.2024.1508456 (PMC11634878; doi:10.3389/fcvm.2024.1508456)
Supplement: Supplementary file 1 [file Table1.xlsx]

## Sheet: legend
supplementary table legends:
STable1. Differences analyse of species between HIIT group and MCT group at baseline and 3 month.
STable2. Differences analyse of metabolite between HIIT group and MCT group at baseline and 3 month.
STable3. Correlation analyses between the 29 identified microbial species and the 6MWT performance.
STable4. Correlation analyses between the 29 identified the 30 metabolites and the 6MWT performance.

## Sheet: Stable1
STable1. Differences analyse of species between HIIT group and MCT group at baseline and 3 month. Using Wilcoxon rank-sum test.
species	group0_mean_base	group0_mean_3m	group1_mean_base	group1_mean_3m	group0_base_sd	group0_3m_sd	group1_base_sd	group1_3m_sd	base_p_wilcox	m3_p_wilcox
Faecalimonas_umbilicata	-0.00965656	-0.00650438	-0.0960951	0.421182	0.716806	0.78587	0.53062	0.824745	0.21839	0.0346061
Phocaeicola_dorei	-0.13019	0.1946	-0.0238752	-0.252318	0.584052	0.942933	0.806497	0.764116	0.692887	0.0429917
Coprobacillus_cateniformis	0.166981	-0.165133	-0.0381658	0.375312	0.928301	0.656163	0.67972	0.821803	0.386625	0.00360605
Lachnospira_pectinoschiza	0.033777	0.125522	-0.0629292	-0.0620018	0.661705	0.809421	0.89998	1.19624	0.22435	0.0494395
Enterocloster_lavalensis	0.0408467	-0.0806173	-0.117744	0.447512	0.805815	0.607426	0.548509	1.05571	0.107352	0.0074956
GGB9699_SGB15216	0.0445214	0.190163	0.194776	-0.43353	0.934144	0.834781	0.794591	0.659147	0.915372	0.00857107
Actinomyces_israelii	0.138821	-0.145157	-0.00266854	-0.0125096	0.856085	0.642157	0.390936	0.535724	0.315871	0.0428903
Coprococcus_eutactus	-0.00479098	0.0547013	0.10177	-0.132188	0.714124	0.677037	0.833827	0.822157	0.242252	0.0148009
Dorea_sp_AF24_7LB	0.00155165	-0.0587373	0.102712	-0.43982	0.830724	0.64629	0.924051	0.814311	0.879281	0.0105976
GGB9561_SGB14972	0.045934	-0.0694279	0.0839351	-0.371868	0.900122	0.74983	0.82553	0.553911	0.456669	0.0174189
Coprococcus_comes	0.00864331	0.086797	0.105087	-0.0749901	0.868491	0.764018	0.862738	1.23907	0.616381	0.041535
Alistipes_senegalensis	0.0357615	0.0458957	-0.030222	-0.360278	0.773978	0.789564	0.640236	0.510688	0.563723	0.0309714
Eggerthellaceae_bacterium	0.0605372	-0.0282847	0.0856507	-0.28799	0.737872	0.779438	0.892641	0.561299	0.107352	0.00297513
GGB3571_SGB4778	-0.0971931	0.177057	0.0341261	-0.546297	0.690829	0.898559	0.860487	0.436422	0.616289	0.00115613
GGB9758_SGB15368	0.0469918	0.0354194	0.028605	-0.457266	0.709065	0.786634	0.793738	0.0144924	0.166716	0.000794266
Clostridium_sp_AM42_4	-0.166696	0.0313577	-0.0184834	-0.387504	0.584074	0.895892	0.866955	0.768844	0.659707	0.00600484
Coprobacter_fastidiosus	0.0029662	0.132232	-0.0249511	-0.287958	0.68214	0.806174	0.933576	0.722516	0.191475	0.0136191
Clostridiales_unclassified_SGB15145	-0.109867	0.273729	0.22486	-0.434151	0.751026	0.925553	1.00391	0.444436	0.726914	0.000988432
Clostridiaceae_bacterium_OM08_6BH	-0.0957704	0.174507	0.216889	-0.650828	0.769012	0.842847	0.918872	0.45401	0.494372	0.000717423
Clostridia_unclassified_SGB6276	-0.0443966	0.0546653	-0.1216	-0.193032	0.77194	0.703462	0.658477	0.644333	0.0946981	0.0346428
Streptococcus_rubneri	0.151142	-0.274125	-0.279576	0.473257	0.942929	0.62036	0.693253	1.0602	0.761371	0.0372853
Butyricimonas_sp_Marseille_P3923	-0.0549615	0.0291116	0.309733	-0.19476	0.695474	0.836095	0.79209	0.614163	0.784613	0.0359434
Christensenella_minuta	0.0674963	-0.0912082	0.199707	-0.321392	0.829216	0.717018	0.937076	0.533889	0.475463	0.0461251
Clostridiaceae_unclassified_SGB4769	-0.0511076	0.123989	0.320639	-0.243113	0.680444	0.741494	0.928006	0.706538	0.927407	0.00298448
Blautia_caecimuris	0.0982968	-0.245459	0.176519	0.125531	0.789141	0.685696	0.7239	0.625288	0.513848	0.0277067
Dielma_fastidiosa	-0.0526962	0.064044	0.00845585	-0.17427	0.663323	0.813709	0.690229	0.488097	0.0731407	0.0266847
Anaerofustis_stercorihominis	0.151875	-0.213869	0.170278	0.0825376	0.852802	0.660863	0.847426	0.59218	0.60558	0.0188014
Eggerthella_sinensis	0.185439	-0.191519	-0.134563	0.188149	0.830143	0.504601	0.431252	0.820881	0.749776	0.034518
Streptococcus_intermedius	0.0994356	-0.245049	0.304573	0.223048	0.798171	0.421933	0.83039	0.911716	0.128646	0.038496

## Sheet: Stable2
STable2. Differences analyse of metabolite between HIIT group and MCT group at baseline and 3 month. Using Wilcoxon rank-sum test.
metabolite	group0_mean_base	group0_mean_3m	group1_mean_base	group1_mean_3m	group0_base_sd	group0_3m_sd	group1_base_sd	group1_3m_sd	base_p_wilcox	m3_p_wilcox
Uridine	-0.14712	0.549985	-0.0954806	-0.233914	0.893679	0.903087	0.759433	0.747615	0.988087	0.014356
UDP-N-acetylglucosamine	-0.038697	0.225445	0.0169337	-0.447128	0.916495	1.04437	0.871998	0.991932	0.940487	0.048416
Quinaldic acid	0.0298596	0.0310073	0.201955	-0.493615	1.00036	1.07471	1.20221	0.626204	0.869521	0.0358643
Traumatic acid	0.654791	-0.0548693	0.19664	-0.742302	0.896102	0.992379	1.15571	0.575217	0.272593	0.0186842
Ergothioneine	-0.280036	-0.0821356	-0.083582	0.83111	1.22572	0.778079	0.890687	0.447875	0.600723	0.000507499
N-Lauroylsarcosine	0.326956	-0.102548	0.431454	-0.807738	0.975275	0.775463	0.799668	0.672018	0.708733	0.014356
7-Hydroxy-3,4-dihydrocarbostyril	-0.738533	0.488184	-0.00295597	-0.617708	0.824689	0.765023	1.0764	1.0864	0.0611569	0.00400768
Royal jelly acid	0.373821	-0.0971698	-0.0593188	-0.961865	0.588077	1.12227	1.19891	0.851047	0.300081	0.0261185
3-Oxo-7alpha,12alpha-hydroxy-5beta-cholanoic acid	0.125357	-0.0557658	-0.122473	-0.594688	0.818369	0.974763	1.46237	0.695682	0.409807	0.038719
8-Hydroxyquinoline	-0.186474	0.327619	-0.398145	-0.507139	0.815054	1.03075	0.842783	0.966688	0.463098	0.0358643
2-(4-aminophenoxy)isophthalonitrile	-0.118215	-0.142843	0.118958	0.634409	0.979221	1.15495	0.595312	0.598732	0.427166	0.0221415
SM 34:1;2O	-0.477171	0.0910209	-0.2561	0.896575	0.87485	1.07403	1.10204	0.885537	0.893092	0.048416
methyl 4-methyl-2-oxo-2H-pyran-6-carboxylate	0.102705	0.366263	-0.157259	-0.494505	0.898574	1.05995	0.485995	0.899054	0.286121	0.0306727
PE 19:2_19:2	0.126671	0.0742583	0.381604	-0.801473	1.14603	0.839505	1.30793	0.825943	0.664694	0.0119699
2-(3-thienylcarbonyl)-3-(3,4,5-trimethoxyphenyl)acrylonitrile	-0.020531	-0.178351	-0.199403	0.656032	0.747157	0.917611	1.11245	0.86131	0.893092	0.0221415
PC 40:2_42:12	-0.401123	0.011754	-0.372012	0.764055	0.932864	0.963304	1.3606	0.883477	0.731121	0.038719
Tetracycline	0.457894	-0.0741477	0.233863	-0.851994	0.84813	0.99752	1.12086	1.15022	0.643077	0.038719
PC O-40:9	0.24529	0.213991	0.261937	-0.391002	1.16212	0.899838	0.89928	0.721202	0.988087	0.048416
PE 20:2_20:3	0.159297	0.178767	0.229483	-0.725626	1.1968	0.707872	1.36734	0.881088	0.988087	0.00359742
PC 19:2_18:3	-0.166473	0.178397	0.369059	-0.569432	1.26824	0.647507	1.23217	0.766835	0.329294	0.00549215
PE 19:1_19:2	-0.0973961	0.244904	0.373573	-0.579527	1.21506	0.767247	1.30021	0.989755	0.360227	0.0156928
2-Phenylpropionic acid	0.0218549	0.531777	-0.127603	-0.380052	0.917655	0.850069	1.27078	0.833529	0.643077	0.00359742
SM 34:2;2O	-0.182	-0.322314	-0.259392	0.517952	0.775802	1.12056	1.13185	1.06272	0.822736	0.0417569
PC 16:0_17:1	-0.0320659	-0.115011	0.229473	-0.796486	1.09457	0.832526	1.24433	0.772553	0.580014	0.0306727
Methylbenzethonium chloride	0.541397	-0.118105	0.146521	-0.891403	1.04961	0.833722	0.949309	0.886106	0.344546	0.0306727
(2E)-N-(4-acetamidobutyl)-3-(4-hydroxy-3-methoxyphenyl)prop-2-enamide	-0.287379	0.302039	0.0527498	-0.496192	0.833653	1.02176	1.2434	0.846798	0.463098	0.0156928
DL-m-Tyrosine	-0.319033	0.376059	-0.110944	-0.265999	0.827831	0.997372	1.16014	0.747394	0.776552	0.0449865
5-[(10Z)-14-(3,5-dihydroxyphenyl)tetradec-10-en-1-yl]benzene-1,3-diol	-0.0450712	0.000541914	0.0373263	-0.678714	0.786284	0.8698	1.40461	1.07885	0.964271	0.0417569
SM 8:1;2O/25:0	-0.401636	0.129503	-0.461727	0.982625	0.910838	0.96151	1.37071	0.763414	0.600723	0.0131168
PE O-18:1_22:6	-0.232749	0.430583	0.314043	-0.407644	1.37008	0.666098	1.11346	0.933012	0.179607	0.00743027

## Sheet: Stable3
STable3. Correlation analyses between the 29 identified microbial species and the 6MWT performance. Using Spearman correlation analyse.
steps_6minute	species	BETA	Pval
steps_6minute	Actinomyces_israelii	-0.126864	0.0254419
steps_6minute	Clostridiales_unclassified_SGB15145	0.0738775	0.0340831
steps_6minute	Coprococcus_eutactus	0.043729	0.0428221
steps_6minute	GGB3571_SGB4778	0.0608777	0.0686155
steps_6minute	Coprococcus_comes	0.0382137	0.0801368
steps_6minute	Clostridia_unclassified_SGB6276	0.0404337	0.135458
steps_6minute	Lachnospira_pectinoschiza	0.0330037	0.174569
steps_6minute	Butyricimonas_sp_Marseille_P3923	0.0435018	0.179899
steps_6minute	GGB9758_SGB15368	-0.0333059	0.193038
steps_6minute	Eggerthellaceae_bacterium	-0.0358573	0.201411
steps_6minute	Phocaeicola_dorei	0.0252093	0.244051
steps_6minute	Streptococcus_rubneri	0.0290804	0.248917
steps_6minute	Dorea_sp_AF24_7LB	-0.0282424	0.257745
steps_6minute	Coprobacillus_cateniformis	-0.0339338	0.270109
steps_6minute	Eggerthella_sinensis	-0.0305939	0.290371
steps_6minute	Streptococcus_intermedius	-0.0413493	0.302521
steps_6minute	Clostridiaceae_bacterium_OM08_6BH	0.0348292	0.315677
steps_6minute	Blautia_caecimuris	-0.0264855	0.340086
steps_6minute	Dielma_fastidiosa	0.0354633	0.383487
steps_6minute	Faecalimonas_umbilicata	-0.0186014	0.419249
steps_6minute	GGB9699_SGB15216	0.0195595	0.435063
steps_6minute	Anaerofustis_stercorihominis	-0.025953	0.443172
steps_6minute	Clostridiaceae_unclassified_SGB4769	0.0270002	0.469415
steps_6minute	Coprobacter_fastidiosus	-0.0186039	0.525562
steps_6minute	Clostridium_sp_AM42_4	0.0190699	0.551292
steps_6minute	Alistipes_senegalensis	-0.00718354	0.801755
steps_6minute	GGB9561_SGB14972	0.00577257	0.833924
steps_6minute	Enterocloster_lavalensis	-0.0044359	0.896652
steps_6minute	Christensenella_minuta	-0.00129572	0.971701

## Sheet: Stable4
STable4. Correlation analyses between the 29 identified the 30 metabolites and the 6MWT performance. Using Spearman correlation analyse.
steps_6minute	metabolite	BETA	Pval
steps_6minute	Traumatic acid	-6.57e-08	0.0236238
steps_6minute	Royal jelly acid	-2.36e-07	0.0301326
steps_6minute	SM 34:1;2O	4.35e-09	0.0452756
steps_6minute	PC 40:2_42:12	8.22e-09	0.0722744
steps_6minute	PE 20:2_20:3	-4.7e-09	0.0778769
steps_6minute	PC 16:0_17:1	-5.05e-09	0.0818078
steps_6minute	SM 8:1;2O/25:0	1.82e-09	0.0848781
steps_6minute	PE O-18:1_22:6	-2.28e-10	0.126008
steps_6minute	PE 19:2_19:2	-3.25e-10	0.1641
steps_6minute	2-(4-aminophenoxy)isophthalonitrile	1.26e-08	0.214006
steps_6minute	PC 19:2_18:3	-2.8e-09	0.220031
steps_6minute	5-[(10Z)-14-(3,5-dihydroxyphenyl)tetradec-10-en-1-yl]benzene-1,3-diol	3.31e-07	0.224643
steps_6minute	Methylbenzethonium chloride	-1.72e-07	0.234425
steps_6minute	2-(3-thienylcarbonyl)-3-(3,4,5-trimethoxyphenyl)acrylonitrile	1.27e-07	0.240911
steps_6minute	7-Hydroxy-3,4-dihydrocarbostyril	9.75e-08	0.258673
steps_6minute	Tetracycline	-7.05e-08	0.271073
steps_6minute	methyl 4-methyl-2-oxo-2H-pyran-6-carboxylate	2.54e-08	0.309663
steps_6minute	UDP-N-acetylglucosamine	8.89e-09	0.319079
steps_6minute	DL-m-Tyrosine	2.22e-07	0.334194
steps_6minute	Quinaldic acid	-1.55e-08	0.340282
steps_6minute	PE 19:1_19:2	-1.48e-09	0.342065
steps_6minute	PC O-40:9	-2.01e-09	0.425401
steps_6minute	Uridine	2.48e-08	0.484221
steps_6minute	SM 34:2;2O	2.64e-09	0.544514
steps_6minute	2-Phenylpropionic acid	-7.62e-08	0.556974
steps_6minute	N-Lauroylsarcosine	-6.28e-08	0.6739
steps_6minute	8-Hydroxyquinoline	1.54e-09	0.842005
steps_6minute	(2E)-N-(4-acetamidobutyl)-3-(4-hydroxy-3-methoxyphenyl)prop-2-enamide	1.08e-08	0.954621
steps_6minute	Ergothioneine	-1.13e-09	0.987955
steps_6minute	3-Oxo-7alpha,12alpha-hydroxy-5beta-cholanoic acid	1.69e-09	0.998206
